# Supplementary material for: Clinical Relevance of Mortalin in Ovarian Cancer Patients
Source: Cells. 2023 Feb 23;12(5):701. doi: 10.3390/cells12050701 (PMC10000941; doi:10.3390/cells12050701)
Supplement: Supplementary file 1 [file cells-12-00701-s001.zip]

Archive with 1 entries (1 files):
- cells-2217378-supplementary.pdf
